# Supplementary material for: Malfunction of airway basal stem cells plays a crucial role in pathophysiology of tracheobronchopathia osteoplastica
Source: Nat Commun. 2022 Mar 14;13:1309. doi: 10.1038/s41467-022-28903-7 (PMC8921516; doi:10.1038/s41467-022-28903-7)
Supplement: Supplementary file 4 — Source Data [file 41467_2022_28903_MOESM4_ESM.xlsx]

## Sheet: Figure 1d
Figure 1d	Clonogenicity of patient-derived TBBCs
	(% of initial seending cell number)
	Non-TO, n=9 biological replicates based on 7 donors; TO, n=6 biological replicates based on 6 patients.
Passage	Non-TO									TO
P3	19	20	18.5	18.6	13.8	14	20.2	20.3	20.8	10.9	11.872	5.3	5.4	11.8	12.5
P4	19.2	19.2	19.1	19	15.1	14.1	20.5	20.8	21.2	5.8	6.254	4.5	5.1	11.1	11.8
P5	19.5	19.5	18.8	18.7	17	14.5	19.8	21.2	20.6	2.6	4.24	0.7	4.9	8.6	8.6
P8	18.9	18.7	18.4	18.8	17.5	15.8	20.2	19.8	19.6	0.8	3.18	0	4.2	3.1	1.9
P10	22.9	21.9	18.3	17.2	15.1	16	19	19	19.1	0	1.59	0	3.7	3	1.5

## Sheet: Figure 3f
Figure 3f	Differentiation of TBBCs
	(% of total human nucleoli)
	Non-TO, n=7 biological replicates based on 7 donors; TO, n=10 biological replicates based on 6 patients.
	Foxj1+ cells	Muc5AC+ cells	IVL+ cells
Non-TO	49.6899	7.36842	5.23777
	39.7883	4.03318	28.5413
	60.8996	9.90991	1.06251
	50.6881	23.6239	3.37529
	46.6346	23.7668	11.0159
	45.7986	13.3232	0.0454201
	46.9186	11.7904	27.5862
TO	0.170867	7.98804	48.6971
	0.684932	1.36986	47.6027
	0	2.53165	85.7143
	0	0	88
	8.20796	11.0478	50
	0	62.1918	33.6986
	0	1.53846	87.6923
	6.29753	4.27406	10.3789
	5.67474	11.7647	80.8651
	2.0562	9.32145	37.2858

## Sheet: Figure 3g
Figure 3g	Expression of RUNX2 and SOX9 on TBBC xenografts
	Relative expression normalized to GAPDH
	n=3 biologically independent samples (from 3 non-TO controls and 3 TO individuals respectively) x 2 experimental repeats
	RUNX2				SOX9
Non-TO	0.00646023	0.00974517	0.00383789	Non-TO	0.0252093	0.0275794	0.0114923
	0.0071145	0.00886685	0.00514199		0.0263367	0.0262851	0.0121317
TO	0.0780659	0.0263886	0.021633	TO	0.307915	0.333015	0.0552329
	0.0705039	0.0246355	0.0233128		0.307547	0.351887	0.0487844

## Sheet: Figure 5b
Figure 5b	Expression of SOX9, ACAN, RUNX2 and BGLAP on MSCs from in vitro co-culture assays
	Relative expression normalized to GAPDH
	n=2 parallel repeats
	Note:	w/ NC, co-culture with non-TO cells			Day 0	MSC before induction
		w/ TO, co-culture with TO-derived cells			Day 3	MSC pre-induced for 3 days prior to co-culture
					Day 3 + 5	pre-induced MSC undergone co-culture for 5 days
					Day 3 + 10	pre-induced MSC undergone co-culture for 10 days
					Day 3 + 15	pre-induced MSC undergone co-culture for 15 days
		w/ NC repeat 1	w/ NC repeat 2	w/ TO repeat 1	w/ TO repeat 2
ACAN	Day 0	6.73668e-07	6.73665e-07
	Day 3	3.7263e-05	3.72429e-05
	Day 3 + 5	7.76266e-05	9.76486e-05	0.000153373	0.000150921
	Day 3 + 10	0.000175008	0.000175008	0.000700409	0.000678515
SOX9	Day 0	0.000731434	0.00082493
	Day 3	0.00592718	0.00454846
	Day 3 + 5	0.000221851	0.000207212	0.000598931	0.000522768
	Day 3 + 10	0.00200747	0.00194581	0.00484968	0.0053668
		w/ NC repeat 1	w/ NC repeat 2	w/ TO repeat 1	w/ TO repeat 2
BGLAP	Day 0	0.00139137	0.00113211
	Day 3	0.000260718	0.000229288
	Day 3 + 5	0.000111437	0.000118743	8.20235e-05	9.70512e-05
	Day 3 + 10	7.18246e-05	4.42446e-05	6.72344e-05	6.99917e-05
	Day 3 + 15	8.04583e-05	6.68323e-05	0.000140532	0.000149042
RUNX2	Day 0	0.00700091	0.00743773
	Day 3	0.00701744	0.00712247
	Day 3 + 5	0.00943699	0.00950882	0.00953698	0.00912339
	Day 3 + 10	0.00749232	0.00726801	0.00740737	0.00832136
	Day 3 + 15	0.00257461	0.00222968	0.00774114	0.00839758

## Sheet: Supplementary Figure 1b
Supplementary Figure 1b		Clonogenicity of sub-regional TBBCs from human trachea
		n= 4 biologically independent samples
Anterior-lateral (C-shaped ring) side
	Tissue 1	Tissue 2	Tissue 3	Tissue 4
Well 1	440	560	665	399
Well 2	480	240	532	576
Well 3	360	360	399	487
Total colonies per unit size of tissue	1280	1160	1596	1462
Percentage of C-ring counterpart	100	100	100	100
Posterior side
	Tissue 1	Tissue 2	Tissue 3	Tissue 4
Well 1	40	65	44	46
Well 2	36	40	48	67
Well 3	44	55	60	43
Total colonies per unit size of tissue	120	160	152	156
Percentage of C-ring counterpart	9.375	13.7931	9.52381	10.6703

## Sheet: Supplementary Figure 1c
Supplementary Figure 1c		Passage stability assay
		% C	clonogenicity (% of initial seeding cell number)
		n= 3 parallel repeats
Passage	Replicate	Colony count (per 2x104)	% C
P3	Well 1	3307	16.535
	Well 2	3243	16.215
	Well 3	3498	17.49
P4	Well 1	3180	15.9
	Well 2	3689	18.445
	Well 3	3371	16.855
P5	Well 1	3307	16.535
	Well 2	3562	17.81
	Well 3	3498	17.49
P6	Well 1	3498	17.49
	Well 2	3562	17.81
	Well 3	3499	17.495
P7	Well 1	3496	17.48
	Well 2	3185	15.925
	Well 3	3244	16.22
P8	Well 1	3180	15.9
	Well 2	3308	16.54
	Well 3	3051	15.255
P9	Well 1	2989	14.945
	Well 2	3116	15.58
	Well 3	3311	16.555
P10	Well 1	3182	15.91
	Well 2	3116	15.58
	Well 3	3371	16.855
P15	Well 1	2862	14.31
	Well 2	3053	15.265
	Well 3	3055	15.275
P20	Well 1	2981	14.905
	Well 2	2898	14.49
	Well 3	2930	14.65

## Sheet: Supplementary Figure 2c
Supplementary Figure 2c			Expression of p63 and fibronectin-1 (FN1) on TBBC monolayer culture
			n= 3 biologically independent experiments
Sample	Marker	Count	p63 (% DAPI)			Sample	Marker	FN1 (% Area)
TO 1	DAPI	3095				TO 1	FN1	39.498
TO 1	p63	3030	97.8998			TO 2	FN1	53.865
TO 2	DAPI	3650				TO 3	FN1	17.208
TO 2	p63	3460	94.7945			non-TO 1	FN1	1.119
TO 3	DAPI	2768				non-TO 2	FN1	4.489
TO 3	p63	2234	80.7081			non-TO 3	FN1	2.803
non-TO 1	DAPI	4797
non-TO 1	p63	4725	98.4991
non-TO 2	DAPI	4451
non-TO 2	p63	4450	99.9775
non-TO 3	DAPI	5748
non-TO 3	p63	5714	99.4085

## Sheet: Supplementary Figure 6c, 7b
Supplementary Figure 6c			Expression of BMP2 in human tracheobronchial biopsies
			n= 3 biologically independent experiments
			By area fraction (% of positivity)
			Sample	E-cad	BMP2	% of E-Cad+
			Non-TO 1	19.3	1.05	5.44041
			Non-TO 2	23.8	2.3	9.66387
			Non-TO 3	39.8	4.25	10.6784
			TO 1	30	25.6	85.3333
			TO 2	19.15	8.45	44.1253
			TO 3	36.1	14.2	39.3352
Supplementary Figure 7b			Quantification of p-Smad1/5 and p-Smad 2 in human tracheobronchial biopsies
			Sample	E-Cad	p-Smad 1/5	% of E-Cad+
			Non-TO 1	166	7	4.21687
			Non-TO 2	187	5	2.6738
			Non-TO 3	266	3	1.12782
			TO 1	252	132	52.381
			TO 2	215	118	54.8837
			TO 3	387	251	64.8579
			Sample	E-Cad	p-Smad 2	% of E-Cad+
			Non-TO 1	104	6	5.76923
			Non-TO 2	198	2	1.0101
			Non-TO 3	206	3	1.45631
			TO 1	364	164	45.0549
			TO 2	220	129	58.6364
			TO 3	389	209	53.7275

## Sheet: Supplementary Figure 8b
Supplementary Figure 8b		Differenitation of TO-derived TBBCs under LDN-193189 treatments
		n= 10 interval sections examined over 3 independent experiments
	Marker (% of total cells)		TO	TO+LDN			Non-TO
			UT	100nM	250nM	500nM	Control
	Foxj1+	1	0	23.3333	60	56.6667	40
		2	0	13.3333	23.3333	33.3333	41.25
		3	0	20	70	40	47.1429
		4	0	43.3333	30	26.6667	40.625
		5	0	23.3333	20	36.6667	32.9545
		6	0	26.6667	33.3333	16.6667	34.3284
		7	0	30	46.6667	16.6667	38.4615
		8	0	20	50	26.6667	50.8197
		9	0	3.33333	20	46.6667	38.0282
		10	0	43.3333	26.6667	43.3333	47.3684
	Muc5AC+	1	6.66667	43.3333	10	20	1.49254
		2	0	40	23.3333	6.66667	1.5873
		3	0	26.6667	10	10	1.53846
		4	3.33333	16.6667	26.6667	0	4.54545
		5	0	3.33333	13.3333	13.3333	0
		6	0	30	16.6667	10	1.42857
		7	0	23.3333	13.3333	10	0
		8	0	26.6667	36.6667	26.6667	4
		9	3.33333	13.3333	36.6667	26.6667	2.66667
		10	0	0	30	33.3333	4

## Sheet: Supplementary Figure 10a
Supplementary Figure 10a		In vitro TBBC-MSC co-culture assay
	Number	Non-TO 1	Non-TO 2	Non-TO 3	TO 1	TO 2
	BM-MSC (n=)	5	5	3	4#	3
	No spheroid formation	3	2	1	0	0
	Solid morphology	2	3	2	1	1
	Differentiating morphology	0	0	0	2	2
	Sum	Non-TO			TO
	BM-MSC (n=)	13			6
	No spheroid formation	6			0
	Solid morphology	7			2
	Differentiating morphology	0			4
	Percentage (%)	Non-TO			TO
	No spheroid formation	46.1538			0
	Solid morphology	53.8462			33.3333
	Differentiating morphology	0			66.6667
	Note:	BM-MSC, wild-type human bone-marrow derived MSCs
		# one spheroid too tiny to handle for embedding
